# Supplementary material for: Molecular diagnostics helps to identify distinct subgroups of spinal astrocytomas
Source: Acta Neuropathol Commun. 2021 Jun 30;9:119. doi: 10.1186/s40478-021-01222-6 (PMC8244211; doi:10.1186/s40478-021-01222-6)
Supplement: Supplementary file 2 — Additional file 2. Detailed results of histological assessment and molecular analysis. [file 40478_2021_1222_MOESM2_ESM.xlsx]

## Sheet: Sheet1
Case ID	Age (y)	Panel	Necrosis	Enfothelial Proliferation	Mitotic rate	Ki67 fraction	Dx	850K class	850K class score	tSNE	TMB (1/Mb)	Amplifications	Deletions	MGMT promoter methylation	ATRX	BRAF	CDKN2A/B	DNMT1	DDX3X	EGFR	FGFR1	H3F3A	IDH1	IDH2	KIT	KMT2D	KRAS	NF1	PDGFRA	PIK3CA	PTPN11	PTEN	SMARCB1	SOX10	SUFU	TERT	TP53	TSC2	Fusions
29	2.24444	LMU	0	0	none	0.1	pilocytic Astrocytoma																							L688*
28	6.05278	LMU	0	1	none	0.03	pilocytic Astrocytoma	PA	0.67	LGG, PA PF				0																E545A
7	8.06389	LMU	0	1	none	0.05	pilocytic Astrocytoma	none		LGG, PA PF				0
31	12.6806	LMU	0	1	none	0.1	pilocytic Astrocytoma	PA	0.61	LGG, PA PF				0																E545A
32	17.2028	LMU					pilocytic Astrocytoma	none		LGG, PA PF				0
33	22.9694	LMU	0	0	none	0.2	pilocytic Astrocytoma	PA	0.82	LGG, PA PF			FGFR3	0																E545A
30	45.1306	LMU	0	0	none	0.1	pilocytic Astrocytoma
34	48.9917	TSO500	0	0	none	0.05	pilocytic Astrocytoma	PA	0.51					0							N546K
22	1.575	TSO500	0	0	high	0.25	GBM	GBM, IDH WT, midline	0.99	GBM, IDH WT, midline	0	MDM4		1																									TPM3-NTRK1
26	23.9778	TSO500	0	1	low	0.15	GBM	GBM, IDH WT, midline	0.97		1.6	FGFR1, RPS6KB1	CDKN2A/B, TP53	0																									FGFR1-PLEC; PDGFRA-FIP1L1
1	40.075	LMU	1	0	high	0.3	GBM	none		GBM, MYCN		CDK4	19q	1	Q1785*				R376C							12:49416659-49416659:1/T											G105D
17	62.0194	LMU	0	1	none	0.5	GBM						1p/19q	0	A173T																		R242*
20	67.6694	LMU	0	0	high	0.6	GBM							1						E274X
15	73.8111	LMU	0	1	high	0.2	GBM	GBM, IDH WT, midline	0.98	GBM, IDH WT, midline		CCND1, CDK4, PDGFRA	FGFR3, TERT, BRAF, CDKN2A/B, MGMT	0			loss													M1004I
2	9.26944	LMU	0	1	high	0.25	DMG H3	DMG H3	0.99				chr5, chr10	0								K28M				Q3919X			P577R			Q171R					R196*
18	15.1694	LMU	0	1	high	0.2	DMG H3	DMG H3	0.99	DMG H3		FGFR3		0	R1089*							K28M				Q3919X
25	18.3306	TSO500	0	1	high	0.5	DMG H3	DMG H3	0.99	DMG H3	2.4	PTCH1	CCND2	0	S185CX							K28M					G12D			E542K				H330QX
8	45.3389	LMU	0	0	none	0.1	DMG H3							1								K28M																T1023X
19	53.2611	LMU	0	0	low	0.1	DMG H3							0								K28M															D281G
3	43.9611	TSO500	0	0	low	0.15	HAP	HAP	0.88	HAP	0		CDKN2A/B	1			loss			R680Q																			SPECC1L-ADORA2A/NTRK2
16	59.2889	TSO500	0	1	low	0.15	HAP	HAP	0.68	HAP	3.23	PDGFRA, CDK4, MDM2	FGFR3, TERT, TP53	1												Q3919X
24	70.3056	TSO500	0	0	low	0.02	HAP	HAP	0.55	HAP	4.7		CDKN2A/B	1	N1232X		loss	19:10291246-10291246:1/T										S1944-1945X			A461T
4	72.8944	LMU	0	1	none	0.1	HAP	none		HAP		7p	10q, CDKN2A/B	1			loss													E545A
23	33.5194	TSO500	0	0	none	0.02	Astro, IDH mut	Glioma, IDH mut, astrocytoma	0.97	Glioma, IDH mut, astrocytoma	2.4			1	K2283N								R132C														HLIRVE193-198QX
9	55.0944	LMU			none		Astro, IDH mut																	R172K
27	21.4667	LMU	0	0	none	0.3	DLGNT	none					1p/19q	1	IHC loss																								KIAA1549-BRAF
